# Supplementary material for: The power of perception: how perceived language policy shapes intergenerational cultural transmission intent
Source: Front Psychol. 2026 Mar 12;17:1768026. doi: 10.3389/fpsyg.2026.1768026 (PMC13017853; doi:10.3389/fpsyg.2026.1768026)
Supplement: Supplementary file 2 [file Data_Sheet_2.zip]

Archive with 3 entries (3 files):
- Codebook_Anonymized.docx
- Data_Anonymized.xlsx
- analysis_code.py.txt
