# Supplementary material for: The power of perception: how perceived language policy shapes intergenerational cultural transmission intent
Source: Front Psychol. 2026 Mar 12;17:1768026. doi: 10.3389/fpsyg.2026.1768026 (PMC13017853; doi:10.3389/fpsyg.2026.1768026)
Supplement: Supplementary file 2 [file Data_Sheet_2.zip › Data_Anonymized.xlsx]

## Sheet: Data_Anonymized
ID	Age	Proficiency	Family_Lang	ATT1	ATT2	ATT3	ATT4	ATT5	V1	V2	V3	V4	V5	V6	P1	P2	P3	P4	P5	CE1	CE2	CE3	CE4	CE5	DV1	DV2	DV3	DV4	AC1	INT1	INT2	INT3
1	3	1	1	5	4	4	4	3	4	4	4	3	2	2	2	2	1	6	6	3	1	3	4	4	4	2	4	4	3	5	4	4
2	4	1	2	4	5	5	4	5	5	4	5	4	4	4	4	4	3	5	5	4	4	4	4	4	5	5	5	5	3	4	4	4
3	3	2	2	4	5	4	5	3	4	3	5	5	2	2	3	2	4	3	4	3	2	4	3	2	4	3	5	2	3	4	5	4
4	2	2	2	4	5	5	5	4	4	3	5	4	2	1	4	3	5	4	5	4	3	4	3	2	4	3	5	2	3	5	4	5
5	3	2	2	4	5	4	3	2	4	3	5	4	2	1	3	2	4	3	4	3	2	4	3	2	4	3	4	2	3	4	5	4
6	2	1	1	4	5	4	3	2	4	3	5	5	2	2	3	2	4	3	4	3	2	4	3	2	4	3	4	2	3	4	5	4
7	4	2	1	3	4	2	5	1	3	2	4	3	2	1	3	2	4	3	5	3	2	4	3	2	3	2	4	2	3	4	5	4
8	4	1	1	4	5	5	5	4	4	3	5	4	2	2	4	3	5	4	5	4	3	4	3	2	4	3	4	2	3	5	4	5
9	4	1	2	4	5	5	5	4	4	3	5	5	2	2	4	3	5	4	5	3	2	4	3	2	4	3	4	2	3	5	5	5
10	3	2	1	4	5	5	4	3	4	3	5	4	2	2	3	2	4	3	4	3	2	4	3	2	3	4	4	2	3	4	5	4
11	2	2	2	4	5	4	3	2	4	3	5	4	2	1	3	2	4	3	4	3	2	4	3	2	4	3	4	2	3	4	5	4
12	3	1	2	4	5	5	4	3	4	3	5	4	2	2	3	2	4	3	5	3	2	4	3	2	3	2	4	2	3	4	3	2
13	4	1	1	4	5	5	5	4	4	3	5	5	2	1	4	3	2	5	4	3	2	4	3	2	3	4	2	1	3	4	5	4
14	4	1	1	4	5	5	4	3	4	3	5	5	2	1	3	2	4	3	4	3	2	4	3	2	4	3	4	2	3	4	5	4
15	3	2	2	4	5	3	4	3	4	3	5	4	2	2	3	2	4	3	4	3	2	4	3	2	4	3	4	2	3	4	5	4
16	4	1	1	4	3	5	4	3	4	3	5	4	2	1	3	2	4	3	4	3	2	2	1	1	3	2	4	2	3	4	3	2
17	2	1	2	4	5	5	5	4	4	3	5	5	2	1	4	3	2	3	4	3	2	4	3	2	4	3	5	2	3	5	4	5
18	3	2	2	4	5	5	4	3	4	3	5	4	2	1	3	2	4	3	4	3	2	1	4	2	3	4	2	1	3	4	5	4
19	4	1	1	4	5	5	5	4	4	3	5	4	2	1	3	2	4	3	4	3	2	4	3	2	3	2	4	2	3	4	5	5
20	3	2	2	4	5	5	5	4	4	3	5	4	2	2	3	2	4	3	4	3	2	4	3	2	4	3	4	2	3	4	5	4
21	3	2	2	4	5	3	2	1	4	3	5	4	2	1	3	3	2	4	3	3	2	4	3	2	4	3	5	2	3	4	3	2
22	2	2	2	4	5	5	3	2	4	3	5	4	2	1	3	2	4	3	4	3	2	4	3	2	4	3	5	2	3	4	5	5
23	4	1	2	4	5	4	5	3	4	3	5	4	2	1	3	4	2	5	4	3	2	4	3	2	4	3	5	2	3	4	5	4
24	2	1	1	4	5	5	5	3	4	3	5	4	2	2	3	2	4	3	5	3	2	4	3	2	3	2	4	2	3	4	5	4
25	2	2	1	4	5	5	5	4	4	3	5	5	2	2	4	3	5	4	5	3	2	4	3	2	4	3	4	3	3	4	5	4
26	2	2	2	4	5	4	5	3	4	3	5	5	2	1	3	2	4	3	4	3	2	4	3	2	4	3	5	2	3	4	5	4
27	4	1	1	4	5	4	5	3	4	3	5	5	2	2	4	3	5	4	5	3	2	4	3	2	4	3	4	2	3	5	4	5
28	2	2	2	4	5	5	5	4	4	3	5	4	2	2	4	3	5	4	5	3	2	4	3	2	4	3	4	2	3	4	5	4
29	4	1	1	4	5	5	5	4	4	3	5	5	2	2	3	4	2	3	4	3	2	4	3	2	4	3	5	2	3	5	5	4
30	4	2	1	4	5	5	5	4	4	3	5	4	2	2	3	2	4	3	4	3	2	4	3	2	4	3	4	2	3	4	5	4
31	4	1	2	4	5	5	5	5	4	3	5	4	2	1	4	3	5	4	5	4	3	2	1	2	4	3	5	2	3	5	4	5
32	4	1	1	4	5	5	5	3	4	3	5	4	2	1	3	2	4	3	4	3	2	4	3	2	4	3	4	2	3	4	5	4
33	3	2	2	4	5	5	4	3	4	3	5	4	2	1	3	2	4	3	4	3	2	4	3	2	3	4	4	2	3	4	5	4
34	3	2	2	3	4	5	4	2	4	3	5	4	2	1	3	2	4	3	4	3	2	4	3	2	4	3	4	2	3	4	5	3
35	3	1	2	4	5	5	5	4	4	3	5	4	2	1	3	2	4	3	4	3	2	3	4	2	3	4	2	2	3	4	4	4
36	2	2	2	4	5	5	5	3	4	3	5	4	2	2	3	2	4	3	4	3	2	4	3	2	4	3	4	2	3	4	5	5
37	5	1	1	4	5	5	5	4	4	3	5	5	2	1	3	2	4	3	4	3	2	4	3	2	4	3	2	1	3	4	5	4
38	3	2	1	4	5	5	5	4	4	3	5	4	2	1	3	2	4	3	4	3	2	4	3	2	4	3	5	2	3	4	5	5
39	2	2	2	3	4	5	4	3	4	3	5	4	2	1	3	2	4	3	4	3	2	4	3	2	3	2	4	2	3	4	3	4
40	4	2	1	4	5	5	5	5	4	3	5	4	2	1	3	2	4	3	5	3	2	4	3	2	4	3	5	2	3	5	4	3
41	4	1	1	4	5	5	5	3	4	3	5	4	2	2	3	2	4	3	4	3	2	4	3	2	4	3	5	2	3	4	5	4
42	3	2	2	4	5	5	4	3	4	3	5	4	2	1	3	2	4	3	4	3	2	4	3	2	4	3	5	2	3	4	5	4
43	2	1	1	4	5	5	5	4	4	3	5	5	2	1	3	2	4	3	4	3	2	4	3	2	4	3	4	2	3	5	4	4
44	3	2	2	4	5	5	5	4	4	3	5	4	2	1	4	3	2	5	4	4	3	4	3	2	4	3	4	2	3	4	5	5
45	4	1	2	4	5	5	5	4	4	3	5	5	2	1	3	4	2	5	4	3	2	4	3	2	4	3	5	2	3	4	5	4
46	4	1	1	4	5	5	5	4	4	3	5	5	2	1	3	2	4	3	4	3	2	3	4	2	4	3	4	2	3	4	5	5
47	4	1	2	4	5	5	4	3	4	3	5	5	2	1	4	3	5	4	5	3	2	4	3	2	4	3	5	2	3	4	5	5
48	4	1	2	4	5	5	4	3	4	3	5	4	2	1	4	3	5	4	5	3	2	4	3	2	4	3	4	2	3	4	5	4
49	3	1	2	4	5	5	5	4	4	3	5	5	2	2	3	2	4	3	4	4	3	4	2	2	4	3	4	3	3	4	5	4
50	4	1	1	4	5	5	5	4	4	3	5	4	2	1	3	2	4	3	4	3	2	4	3	2	3	4	2	2	3	4	5	4
51	4	1	1	4	5	5	5	4	4	3	5	4	2	1	3	2	4	3	4	3	2	4	3	2	4	3	4	2	3	4	5	3
52	2	1	2	4	5	4	3	2	4	3	5	4	2	1	3	3	4	2	3	3	2	4	3	2	4	3	4	2	3	4	5	4
53	4	1	2	4	5	5	5	4	4	3	5	5	2	1	4	3	5	2	4	4	3	2	3	2	4	3	5	2	3	4	5	3
54	4	2	1	4	5	5	4	3	4	3	5	5	2	2	4	3	5	4	5	4	3	4	5	3	4	3	5	2	3	5	4	5
55	3	2	2	4	5	5	4	3	4	3	5	5	2	1	3	2	4	3	5	3	2	4	3	2	4	3	5	2	3	4	5	4
56	3	1	2	4	5	5	4	3	4	3	5	4	2	2	3	2	4	3	4	3	2	4	3	2	4	3	4	2	3	4	5	4
57	4	1	1	4	5	3	4	2	4	3	5	4	2	2	3	2	4	3	4	3	2	4	3	2	3	2	4	2	3	4	5	3
58	3	2	2	4	5	5	5	5	4	3	5	4	2	1	4	3	5	4	5	3	2	4	3	2	4	3	5	2	3	4	5	5
59	4	2	1	4	5	3	4	2	4	3	5	4	2	1	3	2	4	3	4	3	2	4	3	2	3	2	4	2	3	4	5	3
60	2	2	2	4	5	5	5	4	4	3	5	5	2	1	3	2	4	3	4	3	2	4	3	2	4	3	4	2	3	5	4	4
61	3	1	1	4	5	5	5	4	4	3	5	5	2	2	4	3	2	3	4	4	3	2	3	2	4	3	4	2	3	5	4	5
62	4	1	1	4	5	5	4	3	4	3	5	4	2	1	3	2	4	3	4	3	2	4	3	2	4	3	5	2	3	4	5	4
63	4	1	2	4	5	5	4	3	4	3	5	4	2	1	3	2	4	3	4	3	2	4	3	2	4	3	5	2	3	4	5	4
64	2	2	2	4	5	3	4	2	4	3	5	5	2	1	3	2	4	3	5	3	2	4	3	2	3	2	4	2	3	4	3	4
65	4	1	1	4	5	5	5	4	4	3	5	4	2	2	3	4	2	5	4	3	2	4	3	2	4	3	5	2	3	4	5	4
66	3	1	1	4	5	5	5	4	4	3	5	4	2	1	3	2	4	3	4	3	2	4	3	2	4	3	5	2	3	4	5	5
67	4	2	1	4	5	4	5	3	4	3	5	4	2	1	3	2	4	3	4	3	2	4	3	2	4	3	4	2	3	4	5	4
68	4	1	1	4	5	5	5	4	4	3	5	5	2	2	3	2	4	3	4	3	2	4	3	2	4	3	5	2	3	4	5	4
69	2	2	2	4	5	5	4	3	4	3	4	5	2	2	3	2	4	3	4	4	3	4	3	2	4	3	4	2	3	4	5	5
70	3	1	2	4	5	5	4	3	4	3	5	5	2	2	3	2	4	3	4	3	2	4	3	2	4	3	4	2	3	4	5	4
71	3	1	1	4	5	5	5	4	4	3	5	4	2	1	3	2	4	3	5	3	2	4	3	2	4	3	5	2	3	4	5	5
72	3	2	2	4	5	3	4	2	4	3	5	4	2	1	3	2	4	3	4	3	2	4	3	2	4	3	5	2	3	4	5	4
73	4	1	2	4	4	4	4	4	3	2	5	3	2	2	2	1	3	1	2	2	1	3	1	1	4	1	2	1	3	5	4	5
74	4	1	2	4	5	5	4	4	3	3	5	5	4	3	4	2	4	5	4	2	4	3	1	3	4	4	4	2	3	5	5	5
75	4	1	1	2	3	4	4	2	4	2	4	2	2	2	2	2	4	1	2	4	2	4	2	3	1	3	2	1	3	1	2	2
76	2	1	2	5	5	4	5	5	5	2	5	5	3	4	3	3	6	4	4	4	1	2	3	3	5	3	5	4	3	2	4	3
77	3	2	1	3	3	4	4	3	4	2	5	4	1	2	1	3	4	2	3	4	3	5	3	3	4	2	3	2	3	4	4	2
78	3	1	2	3	5	3	5	4	5	3	5	5	3	1	3	2	5	5	5	3	1	4	4	2	5	4	3	1	3	5	5	4
79	3	2	1	4	5	4	4	2	3	4	5	4	3	2	2	3	5	4	3	5	4	5	5	4	4	5	5	4	3	5	5	3
80	2	2	1	2	4	5	3	1	3	3	4	3	2	1	1	2	4	1	4	2	2	4	2	2	5	2	5	5	3	3	3	3
81	3	1	1	1	3	3	1	2	1	1	4	1	1	1	1	2	4	1	5	1	1	2	2	2	3	1	3	2	3	3	3	4
82	4	1	1	1	1	2	3	1	2	1	2	2	1	1	1	1	1	1	1	2	1	1	2	1	1	1	1	1	3	1	1	1
83	3	1	2	2	4	3	4	2	3	1	3	2	1	2	2	2	2	1	3	4	5	4	5	4	4	4	4	2	3	4	4	2
84	3	2	2	4	3	4	5	3	4	5	4	4	3	2	2	1	4	3	4	1	1	4	2	1	5	5	5	2	3	5	4	4
85	4	1	1	4	4	5	5	5	3	3	4	3	2	2	1	1	2	1	2	2	2	5	3	3	5	3	2	3	3	2	2	1
86	4	1	1	5	5	5	5	5	4	4	4	3	2	2	3	1	2	4	3	1	1	5	2	2	4	4	3	4	3	2	4	2
87	3	2	2	5	5	5	4	3	5	1	4	3	4	3	1	1	2	2	4	1	1	2	2	2	3	1	2	1	3	4	4	4
88	3	2	2	3	4	2	5	4	5	3	5	5	4	4	5	5	6	5	4	2	2	4	4	1	5	3	4	3	3	2	4	3
89	2	2	2	4	4	4	4	4	3	3	4	4	3	2	4	2	1	3	2	4	4	4	3	3	5	1	4	3	3	4	4	5
90	3	1	2	1	2	2	1	2	3	1	1	1	1	1	1	1	2	1	2	1	1	1	1	1	1	1	1	1	3	2	2	2
91	4	1	1	5	3	5	5	4	5	5	5	5	2	5	2	2	6	3	3	3	1	4	2	2	5	4	5	4	3	2	3	3
92	3	2	1	2	4	5	4	2	2	1	4	3	2	1	2	2	2	1	3	1	1	2	2	1	4	1	3	1	3	2	4	2
93	3	2	2	5	4	5	5	4	5	3	5	2	2	2	5	5	5	4	4	1	1	2	3	1	2	2	2	1	3	5	4	4
94	4	1	1	4	5	5	4	3	3	1	3	3	1	1	1	1	1	1	2	4	4	5	3	1	3	2	3	1	3	3	3	2
95	4	1	1	4	3	4	4	1	2	1	5	3	2	1	1	1	3	1	2	1	1	1	1	1	5	5	5	3	3	4	4	3
96	5	1	1	4	5	5	5	5	4	4	4	5	3	3	6	5	6	5	5	5	4	5	4	3	4	3	4	4	3	5	5	5
97	4	2	1	4	3	4	4	1	4	4	4	5	3	2	1	1	4	1	3	2	2	3	3	1	4	1	4	3	3	2	5	4
98	4	1	1	3	5	4	5	4	4	4	4	3	1	1	2	2	2	1	1	4	2	2	2	1	2	3	2	1	3	2	5	3
99	5	1	1	4	5	5	5	2	5	4	3	3	3	4	4	4	5	3	6	2	2	4	2	1	4	3	5	4	3	4	5	5
100	3	2	1	2	4	4	2	5	4	1	4	4	3	1	1	1	4	2	3	2	1	4	2	3	3	1	2	1	3	3	4	3
101	2	3	2	1	2	2	1	1	3	2	2	1	1	1	1	1	2	1	1	2	1	3	5	3	2	1	1	1	3	1	3	2
102	4	1	1	4	4	4	4	5	4	3	5	5	3	4	6	5	6	6	6	2	2	4	3	1	4	2	3	1	3	4	5	3
103	3	2	2	5	3	4	5	4	2	1	4	3	1	1	2	2	3	2	2	1	1	2	4	1	1	1	3	1	3	2	4	2
104	4	2	2	2	3	3	2	4	2	3	3	2	2	2	1	1	4	2	5	2	2	3	2	4	2	2	2	2	3	3	4	4
105	3	2	1	2	1	4	4	3	3	2	5	2	3	3	5	4	6	5	5	1	1	3	4	1	4	4	4	3	3	4	3	3
106	4	1	1	3	4	3	3	2	1	1	2	3	3	1	1	1	3	2	1	1	1	3	1	1	3	2	4	3	3	3	4	3
107	2	2	2	4	5	5	4	5	5	5	5	5	3	2	3	1	1	3	4	2	2	4	3	3	5	4	5	4	3	5	5	5
108	3	2	1	4	4	2	2	2	4	4	4	5	2	1	2	1	5	4	5	3	1	5	3	2	4	5	3	3	3	3	4	3
109	4	1	1	4	3	3	4	3	4	2	4	3	1	2	2	4	5	4	6	2	3	4	1	2	4	4	4	4	3	4	4	3
110	2	1	2	1	3	2	2	2	4	1	2	1	2	1	2	2	3	4	5	1	2	4	3	1	3	2	1	1	3	5	5	4
111	4	2	1	4	3	4	3	5	2	2	2	1	1	3	1	1	1	1	1	3	1	3	2	2	4	3	4	2	3	4	5	4
112	4	1	1	4	3	4	4	4	3	3	5	5	2	2	1	1	3	1	4	2	1	4	2	3	3	5	3	2	3	3	4	2
113	3	2	1	4	5	5	5	4	5	4	5	5	4	4	3	1	3	3	5	4	2	4	5	4	5	3	4	2	3	5	5	5
114	5	1	1	3	3	4	1	3	1	1	1	4	1	1	1	1	2	1	3	1	1	2	1	1	1	1	1	1	3	2	1	1
115	3	2	2	3	4	4	5	2	3	1	3	3	1	1	1	1	2	2	2	2	3	5	4	1	3	3	2	1	3	2	2	2
116	4	2	1	1	1	2	4	1	1	2	5	2	1	2	2	1	6	2	5	3	1	2	2	1	3	2	2	3	3	4	4	5
117	4	1	2	2	2	3	2	1	5	2	5	4	3	3	3	1	6	5	5	4	2	3	2	1	2	3	4	1	3	5	4	5
118	3	2	1	5	4	5	5	2	2	1	1	3	1	1	3	1	6	2	5	3	1	3	2	1	3	3	3	2	3	3	3	3
119	3	2	2	1	1	4	2	3	2	1	4	3	1	1	1	2	2	1	3	1	1	2	2	1	4	3	3	2	3	2	2	2
120	4	2	1	5	4	5	5	4	2	1	5	5	3	2	1	1	4	2	1	1	1	1	1	1	2	1	1	1	3	3	4	4
121	3	2	2	1	4	4	3	1	1	2	3	3	1	1	1	3	2	1	3	2	4	3	3	2	5	4	5	3	3	5	5	5
122	4	2	1	3	5	4	4	3	4	3	4	4	2	2	4	3	4	2	4	3	2	4	3	2	5	5	5	4	3	4	5	5
123	3	2	1	2	2	2	2	4	5	2	5	4	3	3	1	2	6	5	6	4	2	5	2	2	5	3	5	3	3	4	5	3
124	4	1	1	5	5	3	3	3	3	2	5	3	1	2	4	3	3	2	6	2	3	4	5	2	4	3	3	1	3	4	4	4
125	4	1	1	5	5	5	5	5	5	3	5	5	3	3	5	5	5	5	5	4	5	5	4	4	4	4	5	5	3	5	5	5
126	2	2	2	2	4	5	4	2	5	3	5	4	2	2	3	3	2	4	3	3	4	2	3	3	3	2	2	3	3	1	2	2
127	2	3	2	1	3	2	2	1	2	2	2	3	1	1	2	3	2	1	4	1	2	2	2	2	3	4	3	2	3	2	3	2
128	2	2	2	3	5	5	3	2	2	4	4	1	2	2	2	1	2	4	4	2	5	4	5	3	5	2	4	2	3	4	5	4
129	2	2	2	3	4	4	2	1	1	1	2	1	1	2	1	2	3	2	1	2	1	2	1	1	2	2	3	1	3	2	3	3
130	4	1	2	2	4	4	3	4	2	1	5	3	1	1	1	1	4	1	3	2	3	4	5	3	5	1	4	2	3	1	3	4
131	4	1	1	5	3	5	3	4	2	1	2	1	2	2	1	2	2	2	5	2	1	2	1	1	2	2	2	1	3	3	2	3
132	4	1	1	5	5	5	5	4	3	4	3	4	1	3	2	1	3	4	4	2	2	3	1	1	3	4	2	2	3	3	4	2
133	4	1	1	4	3	2	2	2	3	3	4	3	1	3	1	1	3	1	1	1	1	2	1	1	2	1	1	1	3	1	2	1
134	3	2	2	1	3	1	3	1	1	1	2	2	1	1	1	1	1	1	1	1	1	1	1	1	3	4	1	2	3	3	3	2
135	4	2	2	4	4	1	4	1	3	3	4	4	4	2	2	1	2	3	2	3	4	3	3	2	4	2	5	3	3	4	3	3
136	4	1	1	1	3	1	1	1	5	2	5	3	1	2	1	1	1	1	3	3	1	3	3	2	3	1	1	2	3	4	5	5
137	4	1	1	4	5	5	4	3	3	1	2	2	3	1	1	2	3	3	4	4	3	5	4	5	5	4	4	2	3	4	4	4
138	2	2	2	5	5	5	5	5	2	4	4	4	1	2	4	3	5	6	3	4	3	5	3	2	4	2	2	1	3	5	5	4
139	3	2	2	3	4	4	5	3	2	1	2	3	1	1	2	1	2	4	4	3	2	4	2	2	4	1	2	2	3	3	5	3
140	4	1	2	4	4	4	4	2	4	2	3	4	1	2	5	2	2	1	4	3	3	4	1	5	2	2	4	1	3	4	3	3
141	3	2	2	2	4	5	3	5	3	2	4	4	2	3	2	1	4	2	1	2	1	5	1	1	4	1	4	1	3	4	4	4
142	4	2	2	2	4	5	5	4	5	5	3	3	3	3	4	3	3	5	6	5	3	4	2	3	2	2	4	1	3	5	5	4
143	3	2	2	4	2	3	4	5	4	3	3	3	2	2	2	5	2	4	5	2	2	5	2	1	4	3	2	1	3	3	4	4
144	3	2	2	4	4	5	5	3	4	2	4	2	2	1	4	2	1	4	5	1	2	4	2	1	2	1	2	2	3	5	5	5
145	2	1	2	2	3	3	4	3	4	2	4	5	1	2	2	1	2	1	3	3	3	2	3	2	1	1	1	1	3	2	2	2
146	2	1	2	1	4	5	2	1	2	2	1	1	2	1	2	1	1	2	2	1	1	1	1	1	1	1	1	1	3	1	3	2
147	3	2	2	5	3	5	5	4	3	3	5	5	4	1	3	1	4	1	4	2	3	2	3	3	5	5	5	3	3	3	3	2
148	2	2	2	2	3	1	2	2	5	2	4	3	1	3	1	1	2	1	1	2	2	3	3	1	3	1	2	1	3	4	3	1
149	4	1	2	2	3	2	2	2	2	4	1	2	1	3	2	1	1	1	1	1	1	2	1	2	2	2	4	1	3	3	3	2
150	2	2	2	4	5	5	4	5	2	2	5	3	2	3	3	1	5	3	4	3	2	3	3	1	2	3	2	2	3	2	4	3
151	4	1	1	5	5	5	5	4	4	5	5	3	2	2	5	1	4	4	6	4	2	4	2	2	3	2	3	2	3	2	3	2
152	4	2	2	5	5	5	5	5	5	5	5	5	5	2	4	4	6	3	5	5	2	4	5	3	3	4	5	1	3	5	4	5
153	3	1	2	2	2	2	4	4	1	1	3	2	3	1	1	1	2	1	1	1	1	2	1	1	2	5	2	4	3	2	1	3
154	4	1	1	3	4	4	2	3	1	1	3	1	1	1	1	1	4	3	1	2	2	2	3	3	4	1	3	1	3	4	2	1
155	3	2	1	4	4	3	4	3	3	1	3	3	1	4	6	3	5	5	5	4	2	3	3	2	4	3	4	1	3	2	4	5
156	3	2	2	1	4	3	5	4	4	2	5	3	1	1	1	1	5	1	1	1	1	1	2	1	3	1	2	1	3	2	4	3
157	4	1	2	4	3	4	4	3	3	1	2	4	1	1	2	3	2	4	1	2	3	3	3	1	2	1	2	1	3	1	3	4
158	5	1	1	5	5	5	4	4	4	2	4	5	4	4	6	2	6	4	6	3	3	5	1	2	4	2	2	2	3	4	3	3
159	3	1	1	3	5	5	3	4	4	4	4	5	1	2	6	5	6	6	6	2	3	4	2	2	2	2	4	1	3	4	5	3
160	4	1	1	1	4	2	3	3	2	2	4	4	1	1	2	2	5	3	3	1	1	3	1	1	3	1	1	1	3	2	4	3
161	4	1	1	2	3	4	4	3	2	1	1	1	1	1	1	1	2	1	2	2	1	2	1	2	1	2	1	1	3	2	3	2
162	3	2	2	1	4	4	5	5	3	3	5	3	1	2	4	1	1	2	5	2	1	3	1	1	4	5	5	4	3	4	4	4
163	3	2	2	5	5	5	5	5	5	3	5	5	4	2	5	3	6	6	6	4	3	5	4	3	5	3	3	1	3	4	4	3
164	4	4	1	4	5	5	4	3	4	3	5	5	3	2	3	2	4	3	4	3	2	4	4	3	5	4	5	3	3	5	4	5
165	1	1	4	4	3	5	4	3	4	3	5	4	2	2	3	2	4	3	4	3	2	4	3	2	5	4	3	2	3	4	5	4
166	1	2	2	3	5	5	5	4	4	3	4	4	1	3	6	5	3	2	5	4	3	4	3	3	3	2	4	1	3	5	5	4
167	4	3	1	1	2	3	2	1	2	2	3	2	1	1	1	1	1	1	1	1	1	1	1	1	1	1	1	1	3	1	3	2
168	1	3	1	1	3	4	3	2	1	1	2	1	1	1	2	1	3	1	3	1	1	1	1	1	3	1	2	1	3	2	2	1
169	2	1	2	5	5	5	5	5	4	2	4	4	1	1	5	1	1	4	4	4	3	2	4	3	4	4	4	2	3	4	3	3
170	4	4	2	4	5	5	4	3	4	3	5	4	2	2	3	2	4	3	4	3	2	4	3	2	4	3	4	2	3	4	5	4
171	4	2	1	1	1	1	1	1	1	1	1	2	1	1	1	1	1	1	1	3	1	1	1	1	1	1	1	1	3	1	3	2
172	5	1	2	3	4	4	4	3	4	1	3	2	1	4	2	1	5	3	2	4	2	5	4	3	4	4	3	2	3	3	4	4
173	3	1	1	4	5	5	4	3	4	3	5	4	3	2	3	2	4	3	5	3	2	4	5	3	5	4	5	3	3	5	4	5
174	5	2	2	4	3	5	4	5	4	3	5	4	2	2	3	2	4	3	4	3	2	4	3	2	4	3	4	2	3	5	4	4
175	3	2	2	1	1	3	2	1	3	2	4	4	1	1	1	1	1	1	1	2	1	2	1	1	5	2	3	1	3	2	1	2
176	2	4	4	4	5	5	5	4	4	3	5	5	3	2	4	3	2	4	5	3	4	5	4	3	5	4	5	3	3	5	4	5
177	1	3	2	4	5	5	4	3	4	3	5	5	2	2	3	2	4	5	4	3	4	5	4	3	5	4	5	3	3	5	4	5
178	2	4	1	4	5	5	4	3	4	3	5	5	3	2	4	3	4	5	4	3	4	5	4	3	4	3	5	3	3	5	4	4
179	5	2	1	2	3	1	4	3	3	1	3	2	1	1	1	1	1	1	2	1	1	1	1	1	1	1	2	1	3	1	1	1
180	5	3	2	3	4	3	3	2	4	1	5	2	3	2	3	5	4	5	3	2	1	4	2	3	3	2	5	1	3	2	1	2
181	4	3	1	4	1	2	2	1	3	2	3	3	1	1	1	1	1	1	1	1	1	1	1	1	1	1	1	1	3	1	1	1
182	4	3	1	3	4	4	2	4	3	1	1	2	1	1	1	1	1	1	5	1	1	2	1	1	2	2	2	1	3	1	2	1
183	4	1	1	5	5	5	5	3	1	3	5	5	1	3	1	1	3	5	4	5	4	5	4	2	3	4	4	1	3	4	5	3
184	4	2	2	4	5	4	5	3	4	2	2	4	1	1	2	1	2	3	4	5	2	3	5	3	3	1	3	1	3	2	4	1
185	2	2	3	4	5	5	4	3	4	3	5	5	2	2	3	2	4	5	4	3	2	4	4	3	4	3	5	2	3	5	4	4
186	4	1	1	5	5	5	5	5	4	3	4	4	3	2	2	1	4	5	4	4	2	5	4	4	3	3	4	3	3	5	5	5
187	1	2	1	2	1	2	3	2	5	5	3	2	1	1	1	3	3	1	1	2	1	2	3	2	4	2	2	1	3	3	4	3
188	5	1	1	2	4	2	3	2	2	3	3	3	2	1	1	1	1	2	3	1	1	1	3	1	3	3	3	3	3	2	2	4
189	4	2	2	5	5	5	5	5	4	4	4	4	1	4	3	1	4	5	3	3	3	5	3	3	2	3	1	1	3	5	5	4
190	2	1	2	2	3	5	5	2	4	3	3	4	2	4	1	1	3	1	4	2	2	4	3	4	4	2	1	2	3	5	4	5
191	4	2	2	3	4	3	4	2	3	3	5	2	1	2	1	1	1	1	2	1	1	4	1	1	4	1	4	1	3	2	3	2
192	4	1	2	3	1	3	4	3	5	1	2	1	2	2	1	2	3	5	4	1	1	2	1	1	3	2	2	1	3	1	3	3
193	2	3	2	3	2	2	2	3	2	1	2	1	1	1	1	1	1	1	1	2	2	2	1	1	2	3	4	1	3	3	2	1
194	2	1	2	4	3	4	4	4	4	3	4	2	1	1	5	5	4	1	5	2	4	2	5	2	1	1	2	1	3	4	2	1
195	5	2	1	5	5	2	5	5	4	1	2	5	2	1	1	1	2	2	2	5	5	4	5	4	4	3	5	2	3	4	5	3
196	5	3	2	4	5	3	3	1	3	2	4	4	4	3	2	1	1	3	1	2	3	5	2	2	5	2	3	1	3	4	3	4
197	2	1	1	2	4	3	3	3	2	1	4	2	2	1	4	1	3	5	4	1	1	3	1	2	2	1	2	2	3	2	4	4
198	2	2	2	4	4	5	4	5	2	3	3	3	1	1	4	4	6	4	6	5	4	5	3	3	4	5	3	3	3	4	4	4
199	5	2	2	5	5	5	4	3	2	3	5	2	3	2	3	3	2	3	3	1	3	4	2	2	4	5	2	3	3	5	5	5
200	4	1	1	5	5	5	5	4	5	5	5	5	3	4	4	2	5	4	4	5	4	5	5	3	5	5	5	2	3	4	5	5
201	2	1	1	1	2	1	1	1	1	1	2	3	1	1	1	1	1	1	1	1	1	1	1	1	1	1	1	1	3	2	1	1
202	5	3	2	2	3	5	3	1	3	4	4	3	2	2	1	2	2	2	4	1	1	3	1	1	2	1	2	1	3	3	5	4
203	2	2	2	3	5	5	5	3	5	2	4	4	3	1	1	2	1	2	5	2	2	2	3	2	1	3	3	3	3	5	5	5
204	5	3	1	4	5	5	5	5	3	2	4	5	2	1	1	2	2	2	4	3	1	2	3	1	5	2	5	1	3	4	4	4
205	2	3	2	1	4	4	4	4	5	5	5	4	2	1	5	2	3	2	4	3	3	3	4	2	4	3	5	2	3	4	4	4
206	5	1	2	2	4	4	2	5	1	1	3	3	2	1	2	2	3	2	1	1	1	1	1	1	2	1	1	1	3	1	2	2
207	4	2	1	4	4	2	2	3	4	3	5	4	1	1	2	1	5	1	2	2	2	3	2	2	5	3	3	1	3	4	4	3
208	1	1	1	2	2	2	3	2	1	1	1	1	1	1	2	1	3	1	4	1	1	1	1	1	1	1	2	1	3	3	3	2
209	4	1	1	3	4	4	4	3	4	2	3	5	1	2	2	1	5	3	2	3	4	2	2	2	3	4	3	1	3	2	3	2
210	5	2	2	2	4	5	5	2	2	2	4	2	1	1	4	1	1	1	1	1	1	1	1	1	1	1	1	1	3	3	3	2
211	4	2	2	5	4	4	3	4	1	3	3	3	2	2	2	1	1	1	3	2	1	2	2	2	1	1	1	1	3	1	3	2
212	3	3	1	2	3	4	4	2	5	2	4	2	1	1	1	1	1	1	1	3	1	1	1	1	4	5	3	3	3	4	3	3
213	4	1	4	4	5	5	3	4	4	3	5	4	2	2	3	2	4	3	4	3	4	4	3	2	4	3	4	2	3	4	5	4
214	3	1	2	1	3	3	3	2	2	3	4	2	4	1	1	1	1	1	1	2	1	2	4	1	1	2	2	1	3	1	2	1
215	1	5	4	4	5	5	4	3	4	3	5	4	3	2	3	2	4	4	5	3	4	4	5	3	5	4	4	3	3	4	5	4
216	3	3	1	3	2	1	3	2	1	1	4	1	1	1	1	1	2	2	2	1	2	1	2	1	1	1	1	1	3	1	2	1
217	4	1	1	1	1	2	4	2	2	2	4	2	2	2	1	1	1	1	1	1	1	4	2	1	2	2	2	1	3	2	4	4
218	3	2	4	4	5	5	4	3	4	3	5	4	2	2	3	2	4	5	4	3	4	5	4	3	4	3	5	2	3	5	4	4
219	5	1	1	3	4	2	3	1	1	2	5	3	1	2	3	2	2	1	2	2	2	3	1	1	2	2	3	2	3	2	2	3
220	3	1	2	3	1	1	3	1	2	2	3	2	1	1	1	1	1	2	2	3	2	1	3	1	1	1	1	1	3	2	4	1
221	3	3	2	4	4	4	5	3	2	3	2	2	1	1	3	2	3	2	3	1	2	2	1	2	2	1	3	1	3	2	4	4
222	1	5	3	4	5	5	4	3	4	3	5	4	3	2	3	2	4	3	4	3	2	4	3	2	4	3	4	2	3	4	5	4
223	4	1	2	3	3	3	3	2	2	3	2	1	2	1	3	2	2	1	4	2	2	1	2	1	2	2	4	2	3	4	4	4
224	2	3	2	4	5	5	5	4	4	3	5	5	3	2	3	4	4	5	4	3	4	4	5	3	5	4	4	3	3	5	5	4
225	2	2	2	4	5	5	5	3	4	3	5	5	2	2	3	2	4	5	6	3	4	5	4	3	4	3	5	2	3	5	4	4
226	4	1	2	1	4	4	4	4	4	1	3	4	3	3	2	1	2	1	2	2	1	3	3	1	3	1	3	4	3	2	2	4
227	2	1	2	4	5	5	3	3	2	2	3	3	1	3	2	3	3	5	3	3	2	3	2	1	4	2	5	5	3	4	5	2
228	1	3	2	2	3	4	3	2	2	2	3	4	1	1	5	3	5	4	4	3	2	2	4	4	1	1	2	1	3	5	3	4
229	3	3	1	4	5	4	3	2	1	1	5	2	2	1	3	2	3	1	2	4	2	4	2	3	5	5	4	3	3	2	2	3
230	5	2	2	4	3	4	4	4	1	2	3	3	2	1	2	1	2	1	1	3	3	4	2	1	2	2	2	1	3	3	4	3
231	1	2	2	3	2	3	2	4	5	4	5	4	2	3	3	1	4	3	1	4	4	5	3	4	4	2	4	3	3	4	4	2
232	2	1	2	4	5	5	5	5	3	2	3	4	4	3	4	1	4	6	6	1	1	3	2	2	5	2	5	2	3	2	2	2
233	2	1	2	2	5	5	5	5	4	4	5	5	2	1	1	2	2	2	2	3	1	5	2	1	5	1	4	2	3	2	4	4
234	4	2	1	3	4	4	4	2	5	2	5	4	4	2	5	3	6	2	6	3	2	1	3	2	5	4	4	3	3	3	5	5
235	5	3	2	1	1	1	3	2	1	1	3	1	1	1	1	1	1	1	1	1	1	1	1	1	1	1	2	1	3	2	1	1
236	3	4	4	4	5	5	4	3	4	3	5	5	3	2	4	3	2	3	4	3	2	4	4	3	4	3	4	2	3	5	4	4
237	4	2	2	4	2	4	5	5	4	2	4	5	3	2	2	2	3	4	5	2	3	2	2	1	5	3	5	3	3	2	4	2
238	3	2	2	5	4	4	4	3	5	4	5	4	3	3	1	2	5	3	4	4	4	2	2	1	2	2	1	2	3	4	5	4
239	5	5	2	4	5	5	4	3	5	4	5	5	3	2	3	2	4	4	5	3	4	4	5	3	5	4	4	3	3	5	4	4
240	3	3	3	4	5	5	4	3	4	3	5	5	2	2	3	2	4	4	5	3	2	4	4	3	4	3	4	2	3	4	5	4
241	5	1	4	4	5	5	5	3	4	3	5	5	3	2	3	2	4	5	4	3	4	5	4	3	5	4	5	3	3	5	4	5
242	2	3	1	5	5	4	5	3	5	4	5	5	5	2	3	4	3	5	3	2	3	2	3	1	4	4	4	1	3	5	5	5
243	1	5	1	4	5	5	4	3	4	3	5	4	3	2	3	2	4	3	5	4	3	4	5	4	5	4	5	3	3	5	4	5
244	5	1	1	2	1	2	1	1	1	1	1	3	1	1	1	1	1	2	1	2	2	2	3	2	1	1	1	1	3	2	2	1
245	2	1	2	3	3	4	4	4	4	2	3	4	2	1	5	2	5	3	6	2	1	4	3	2	3	2	2	1	3	3	4	3
246	3	2	1	4	5	4	4	4	4	3	5	4	2	3	3	2	4	2	4	2	1	3	2	3	4	3	4	2	3	4	5	2
247	4	3	2	4	3	2	5	4	2	2	3	2	1	1	3	2	6	4	5	2	4	5	3	1	4	5	5	2	3	4	5	4
248	5	2	2	2	5	5	5	3	5	5	5	5	5	5	5	3	5	4	6	3	1	4	4	1	5	5	5	4	3	5	5	3
249	3	2	2	3	2	3	3	2	4	3	4	3	3	2	1	2	4	2	3	2	3	4	4	3	5	4	5	3	3	3	4	5
250	4	3	2	4	4	3	3	4	5	5	5	4	3	3	5	1	3	3	6	4	1	2	3	2	2	2	3	1	3	4	3	4
251	2	2	2	4	5	5	4	3	4	3	5	4	2	2	3	2	4	3	4	3	2	4	3	2	4	3	4	2	3	5	4	4
252	4	3	2	2	2	3	2	2	2	1	3	2	4	3	2	1	2	4	5	2	1	1	2	1	4	1	4	2	3	2	3	1
253	2	1	1	3	4	2	3	2	3	4	3	3	4	2	1	2	4	2	1	4	3	4	2	2	4	4	3	1	3	4	3	4
254	4	1	2	4	4	4	5	2	4	4	3	4	1	3	3	2	5	3	4	2	2	1	1	1	5	5	5	3	3	4	5	4
255	1	2	2	4	5	3	3	3	4	3	5	2	2	2	2	2	2	1	3	4	3	5	5	2	5	2	4	1	3	4	5	4
256	4	1	1	4	5	5	5	5	4	3	3	5	1	1	3	1	1	2	3	4	2	4	4	2	4	4	5	5	3	4	5	5
257	2	2	2	4	5	4	4	4	5	3	5	5	5	3	4	2	6	4	6	5	4	5	5	4	4	4	5	5	3	4	5	5
258	3	1	1	4	5	4	5	5	5	3	4	3	1	2	3	3	3	4	5	2	2	3	2	2	5	4	5	2	3	4	5	5
259	1	3	2	5	5	5	5	5	5	4	5	4	1	4	5	1	4	4	6	4	3	3	2	2	5	4	5	5	3	5	5	4
260	5	2	2	1	1	1	2	4	3	3	2	3	1	1	3	1	1	1	4	1	1	1	1	1	1	1	1	1	3	2	3	1
261	4	1	2	3	3	5	5	4	5	4	5	4	4	5	1	2	5	5	1	3	4	2	1	3	3	2	3	2	3	5	5	4
262	2	1	2	4	4	4	5	5	3	3	4	4	2	2	2	4	5	3	4	2	2	2	3	3	5	4	5	4	3	5	3	5
263	5	2	1	2	3	1	4	1	2	1	2	2	1	1	1	1	2	1	3	2	2	3	2	1	3	1	3	1	3	3	3	1
264	1	2	2	2	2	2	4	2	1	2	1	1	1	1	1	1	4	2	3	1	1	3	1	1	4	3	2	3	3	2	3	2
265	4	3	2	5	4	5	5	3	4	3	4	4	3	1	3	2	3	1	5	1	2	3	3	3	3	3	4	2	3	4	4	3
266	4	1	1	4	4	3	4	3	1	3	2	2	2	1	4	3	5	5	6	4	1	3	1	1	3	2	3	2	3	2	5	3
267	2	1	2	4	3	3	4	3	1	4	2	3	2	2	2	2	5	5	3	3	2	4	1	1	2	2	3	1	3	5	5	5
268	5	1	2	3	4	5	5	3	4	1	4	4	2	2	4	3	6	3	6	2	1	4	3	2	3	3	5	2	3	4	5	4
269	5	2	2	4	4	4	4	4	5	2	3	3	2	1	1	1	1	1	1	4	3	5	3	4	4	4	4	3	3	3	4	2
270	3	2	2	4	4	2	4	4	4	3	2	3	1	1	4	2	3	4	6	5	3	4	4	2	5	3	4	3	3	4	5	4
271	4	3	2	5	5	5	5	5	4	1	4	4	1	2	3	2	5	4	3	3	4	2	4	1	3	1	3	1	3	5	4	2
272	5	2	1	5	5	5	4	3	2	4	5	3	2	2	5	5	6	5	6	4	1	2	3	2	5	4	3	4	3	5	5	5
273	4	3	2	2	4	4	4	2	5	5	5	5	3	5	1	1	2	3	2	3	4	4	5	2	4	3	4	2	3	3	4	4
274	2	1	2	3	3	2	3	3	3	1	4	2	2	1	2	1	2	2	3	3	2	3	2	4	1	1	1	1	3	4	3	2
275	3	1	1	3	5	5	4	3	3	3	4	4	3	2	2	2	3	2	3	1	1	2	3	1	3	3	4	2	3	3	2	1
276	3	1	1	2	2	4	3	2	3	3	5	2	2	1	1	1	4	2	4	2	1	2	1	1	2	1	4	2	3	2	3	4
277	4	4	1	4	5	5	4	5	4	3	4	5	3	2	3	4	4	5	4	4	3	4	5	3	5	4	5	3	3	5	4	5
278	5	1	1	3	3	5	4	2	3	2	4	4	2	4	4	1	3	2	5	3	2	3	3	2	1	1	3	1	3	4	4	2
279	4	1	1	4	4	5	3	5	4	4	5	5	1	2	4	4	5	4	6	5	4	5	5	2	4	1	3	2	3	4	5	3
280	1	3	1	5	4	5	4	4	4	4	4	4	1	2	3	4	6	4	4	2	4	3	2	3	5	3	3	1	3	5	5	4
281	3	2	2	2	4	4	5	3	3	4	4	5	1	1	1	1	4	3	4	3	1	3	1	2	3	3	3	1	3	5	4	5
282	5	1	2	3	3	4	3	3	4	3	5	3	1	2	2	2	4	4	6	4	4	5	4	5	4	2	4	3	3	1	3	1
283	4	3	2	4	5	5	4	3	4	3	5	5	2	2	3	2	4	4	5	3	4	4	3	2	4	3	5	2	3	5	4	4
284	2	1	1	4	4	4	4	4	5	5	5	5	5	3	5	2	5	5	5	3	2	5	3	1	5	5	5	5	3	5	5	5
285	4	1	2	5	5	4	5	5	3	2	5	3	2	2	5	3	4	3	4	3	1	4	1	3	5	3	4	3	3	4	4	4
286	3	1	1	4	5	5	4	3	4	3	5	4	2	2	3	2	4	3	4	3	2	4	3	2	4	3	4	2	3	5	4	5
287	3	1	2	4	4	4	4	2	4	2	4	3	3	2	1	1	2	1	1	1	1	3	2	3	2	1	2	1	3	2	3	5
288	2	3	1	2	3	3	3	2	3	2	3	2	2	1	1	1	3	2	3	2	1	4	1	2	4	1	4	2	3	3	3	3
289	3	3	2	5	4	4	4	5	4	2	5	4	2	2	3	1	5	3	6	4	4	4	2	3	5	3	4	2	3	5	5	5
290	4	1	1	5	4	5	5	5	3	1	4	4	2	1	6	4	5	4	3	4	2	5	2	3	4	1	2	2	3	3	4	3
291	1	3	2	2	4	4	3	2	3	2	4	1	3	1	1	1	1	4	2	1	3	4	3	1	4	3	3	1	3	4	4	4
292	3	2	2	1	1	3	3	1	1	2	1	1	1	1	1	1	1	1	2	1	1	1	1	1	1	2	2	1	3	3	2	2
293	1	2	2	4	3	3	3	3	2	2	3	4	2	1	2	2	1	2	2	3	1	4	4	2	3	2	2	2	3	3	1	1
294	5	4	4	4	5	5	4	3	4	3	5	5	3	2	3	2	4	4	3	3	2	4	5	3	5	4	4	3	3	5	4	4
295	3	3	1	5	5	3	4	4	4	2	3	2	3	1	1	1	3	1	2	2	1	2	4	1	4	3	2	1	3	3	5	3
296	4	3	1	3	3	4	3	2	1	1	1	2	1	1	2	1	1	1	2	1	1	4	1	1	3	1	5	2	3	1	2	1
297	1	3	1	4	5	5	4	5	4	3	5	4	3	2	3	4	4	5	4	4	3	4	5	3	5	4	5	3	3	5	4	5
298	1	2	2	1	2	2	1	1	2	1	4	2	1	1	1	1	1	1	4	3	1	3	3	2	3	3	2	1	3	1	2	2
299	3	2	2	2	4	2	4	4	1	1	2	2	1	1	5	2	3	3	1	2	1	2	1	1	1	1	1	1	3	4	3	2
300	4	3	1	3	4	5	4	2	2	3	4	3	1	1	2	1	4	6	3	4	4	4	3	4	2	4	2	4	3	3	5	4
301	4	3	1	3	2	2	4	3	4	4	5	5	3	2	2	2	4	5	4	2	3	4	3	3	5	4	5	1	3	3	3	3
302	3	5	3	4	5	5	3	2	4	3	5	4	2	1	3	2	4	3	6	2	1	3	4	2	4	3	4	2	3	4	5	3
303	3	2	1	4	5	5	5	4	4	5	5	5	3	4	4	4	5	3	4	4	4	4	4	5	5	4	3	2	3	5	5	3
304	4	3	1	4	5	3	5	2	4	3	5	4	4	3	2	1	3	3	5	2	1	2	1	1	3	1	4	3	3	4	4	4
305	2	2	1	5	5	4	5	4	3	5	5	4	2	4	3	3	6	4	5	4	3	5	5	2	5	3	4	1	3	5	5	4
306	3	2	1	1	2	1	2	1	3	1	2	1	1	1	1	1	2	1	4	2	1	1	1	1	1	1	1	1	3	1	1	1
307	1	3	1	3	5	5	5	4	3	3	3	4	2	2	5	2	5	5	6	4	5	4	3	3	5	2	5	2	3	5	5	4
308	5	1	1	5	5	5	5	5	4	4	5	4	2	2	3	1	2	2	4	2	1	2	3	2	5	5	5	4	3	3	4	2
309	2	1	2	3	2	2	1	2	1	1	2	3	2	2	3	2	3	1	4	2	2	2	4	1	3	2	3	1	3	2	2	2
310	5	1	1	5	4	2	4	4	5	5	4	4	2	3	1	1	3	1	2	2	1	4	4	1	2	3	2	3	3	5	4	5
311	5	1	1	3	5	5	5	4	1	4	5	4	2	3	4	3	6	3	5	2	2	4	4	1	3	4	5	3	3	3	3	2
312	4	1	1	4	5	5	4	3	4	2	5	4	2	1	1	1	1	2	4	2	2	3	3	2	3	3	4	1	3	1	3	3
313	5	3	2	3	4	5	4	3	1	2	2	1	2	2	1	2	3	2	2	3	4	4	4	2	3	4	3	2	3	3	4	4
314	4	5	2	4	5	5	4	3	4	3	5	4	3	2	3	2	4	3	4	3	2	4	3	2	5	4	4	3	3	5	4	4
315	2	2	2	4	4	5	5	4	4	4	5	5	3	3	1	1	4	1	1	3	2	4	1	1	3	1	2	2	3	2	3	4
316	4	2	1	2	4	4	2	2	5	2	4	5	2	2	2	2	3	1	5	3	1	2	1	2	1	2	2	1	3	1	1	1
317	3	2	2	3	4	3	4	3	3	3	4	3	1	1	2	1	3	3	2	1	1	1	1	1	5	3	4	2	3	4	4	3
318	5	2	4	4	3	5	4	3	4	3	5	4	2	2	3	2	4	3	4	3	2	3	4	2	4	3	4	2	3	5	4	4
319	5	1	2	1	4	3	2	1	2	1	4	3	3	3	1	1	1	1	1	2	1	2	2	1	2	2	3	1	3	2	3	2
320	4	1	1	3	4	3	3	4	1	2	1	1	1	1	3	1	3	1	3	2	2	3	4	3	2	1	2	1	3	3	5	4
321	4	3	1	2	3	3	1	4	2	4	3	4	3	3	6	2	5	1	2	3	2	1	1	1	3	2	1	2	3	4	4	3
322	1	2	2	4	5	5	5	5	5	4	5	5	3	2	4	3	3	4	4	4	3	4	4	3	5	4	4	3	3	5	4	4
323	3	1	1	2	4	5	4	5	2	2	5	2	2	2	1	1	2	1	1	2	1	2	1	1	1	2	3	2	3	3	4	3
324	4	2	1	3	5	4	4	2	3	3	4	1	1	1	6	3	6	5	6	2	1	5	3	3	5	5	3	2	3	3	4	5
325	5	3	2	4	4	5	3	4	3	2	3	4	2	1	2	1	2	2	2	2	2	1	1	1	2	2	2	1	3	1	3	1
326	5	1	2	3	5	5	5	5	4	5	5	5	3	2	1	2	4	2	1	4	2	4	2	2	5	2	5	3	3	2	5	4
327	4	2	2	4	4	4	5	2	5	3	5	5	5	5	6	2	5	3	3	2	2	4	2	1	4	3	2	3	3	2	3	3
328	1	3	2	5	5	5	5	5	4	5	5	5	5	3	5	4	5	1	5	5	4	4	5	5	3	3	4	2	3	4	4	4
329	1	2	2	2	5	5	5	4	5	5	5	3	4	2	4	3	5	4	2	4	2	2	2	2	1	1	2	2	3	3	4	4
330	1	1	2	4	2	4	3	2	4	3	5	2	1	1	1	1	1	2	3	3	3	5	4	2	4	2	2	2	3	5	5	4
331	4	2	2	1	2	2	4	4	2	2	1	1	1	1	1	2	1	1	1	1	1	2	1	3	3	2	3	1	3	1	3	2
332	3	1	2	1	3	2	2	2	2	1	1	1	1	1	1	1	1	1	1	1	1	1	1	1	1	1	1	1	3	2	3	1
333	5	1	3	4	5	5	4	3	4	3	5	5	2	2	3	2	4	3	4	3	2	4	4	3	5	4	5	3	3	5	4	5
334	5	1	2	5	5	5	5	5	3	2	4	2	3	1	1	1	5	3	4	3	2	4	2	1	1	3	2	1	3	2	2	2
335	2	1	2	3	2	4	3	1	1	1	3	2	1	1	1	1	2	1	5	3	2	4	1	1	3	2	3	3	3	2	4	2
336	2	1	2	3	2	5	5	3	3	2	5	3	3	1	1	1	4	2	2	2	2	1	2	1	1	1	2	1	3	3	2	2
337	3	2	1	5	5	5	5	3	4	2	5	3	3	2	5	1	5	4	4	2	3	3	4	3	4	4	5	3	3	5	5	4
338	4	3	1	2	3	2	3	4	3	3	4	2	2	2	1	1	1	1	1	5	3	4	3	1	3	2	1	2	3	2	4	3
339	1	2	1	3	3	4	3	2	1	1	3	2	2	1	4	2	2	4	6	2	3	3	2	2	4	3	2	2	3	1	2	1
340	4	2	2	5	4	4	4	5	3	3	5	3	4	3	5	2	2	4	6	3	3	2	3	5	5	4	3	3	3	5	4	4
341	5	3	2	2	2	2	3	1	2	2	3	3	1	1	2	1	1	1	4	2	3	3	4	2	1	1	1	1	3	2	3	2
342	2	3	2	4	3	4	3	3	3	2	4	5	1	2	1	1	1	1	1	2	2	4	2	1	3	2	2	1	3	2	4	3
343	2	2	2	5	5	5	5	5	5	4	4	5	1	4	3	1	5	3	3	4	2	3	4	3	5	5	5	4	3	5	5	4
344	2	2	2	5	5	5	5	3	5	2	4	4	4	2	5	6	6	6	6	4	3	3	4	4	5	4	5	1	3	5	5	5
345	5	2	2	2	4	5	3	4	4	3	3	4	2	2	2	5	6	5	4	2	2	3	3	2	4	3	2	2	3	3	3	4
346	4	2	1	2	1	2	1	2	3	1	1	4	1	1	1	1	1	1	1	2	1	2	1	1	1	1	1	1	3	2	3	1
347	2	2	1	5	4	4	4	3	4	1	2	2	1	2	1	1	1	4	1	1	1	1	1	1	1	1	4	1	3	2	4	3
348	3	3	2	4	5	4	4	2	4	3	5	2	3	1	6	4	5	6	2	3	3	4	3	1	5	5	3	1	3	4	5	5
349	3	2	1	2	1	2	1	1	2	1	3	4	1	1	2	1	1	1	1	2	1	3	3	3	1	1	1	1	3	3	4	3
350	1	2	2	4	2	5	5	3	4	3	3	3	1	1	3	1	5	3	4	3	1	3	1	2	3	1	2	3	3	4	4	5
351	3	1	1	4	5	5	5	4	4	3	5	5	3	2	3	2	3	4	4	3	3	4	4	3	4	3	4	2	3	5	4	5
352	5	3	2	3	3	5	5	1	2	3	3	3	2	1	4	1	5	4	5	1	1	3	1	1	2	1	3	1	3	1	3	1
353	5	3	1	4	5	5	5	5	2	4	4	2	1	1	2	2	2	3	6	2	3	3	3	1	2	2	3	1	3	4	4	3
354	4	5	4	4	5	5	3	2	4	3	5	4	2	2	3	2	4	5	4	3	4	5	4	3	5	4	5	3	3	4	5	4
355	2	3	2	2	3	4	3	4	3	1	3	3	1	1	1	1	2	1	2	2	2	2	1	1	5	2	3	1	3	2	3	3
356	4	1	1	4	3	3	4	3	3	2	4	2	2	3	4	1	2	2	1	3	1	4	2	1	1	1	2	1	3	1	5	2
357	3	1	2	4	5	5	5	5	5	5	4	5	1	3	6	4	6	6	6	5	4	5	4	2	5	3	3	2	3	5	5	5
358	3	2	1	4	3	3	1	2	1	1	2	1	1	1	3	1	2	4	3	1	1	1	1	1	1	1	2	1	3	1	2	2
359	1	1	1	2	2	4	2	2	1	2	1	3	1	1	2	1	1	1	2	1	2	2	2	1	1	2	1	1	3	2	2	2
360	1	2	2	2	5	2	4	4	2	3	2	2	1	1	1	1	1	2	1	2	1	1	2	1	1	2	3	3	3	2	3	3
361	2	2	2	2	4	5	5	2	2	1	4	3	1	2	1	1	3	2	2	1	2	3	1	1	4	2	3	2	3	1	2	2
362	5	2	1	3	4	4	3	2	1	1	5	4	2	1	1	1	1	2	1	1	2	1	2	1	2	4	2	2	3	3	2	4
363	4	3	2	1	4	3	4	4	2	1	2	1	2	1	2	1	1	2	2	1	1	2	1	1	2	2	1	1	3	2	2	1
364	2	1	2	5	5	5	5	3	3	2	4	5	5	4	2	1	1	2	1	1	1	3	1	1	1	1	2	1	3	4	5	3
365	5	3	4	4	5	5	4	3	4	3	5	5	2	2	3	2	4	5	4	3	4	5	4	3	4	3	5	2	3	5	4	5
366	4	2	1	3	2	2	4	4	2	1	3	3	2	1	1	1	2	1	1	3	1	2	3	1	4	2	4	1	3	2	5	2
367	2	3	2	4	2	5	4	2	4	1	4	1	1	1	3	2	2	5	3	3	1	2	2	2	4	3	5	1	3	3	4	2
368	1	1	2	5	4	5	2	2	4	4	5	3	2	4	2	2	3	3	5	3	2	3	3	2	3	4	5	3	3	5	5	5
369	5	3	1	5	4	4	5	3	4	1	2	1	1	1	1	1	3	3	3	3	1	3	1	1	5	5	4	2	3	4	5	2
370	2	1	2	4	2	2	2	1	1	2	1	1	1	1	1	1	1	1	1	2	1	1	2	1	3	2	1	1	3	1	1	1
371	4	1	2	4	5	5	5	5	2	2	1	1	1	1	3	1	3	5	4	3	5	5	3	2	5	3	5	2	3	2	5	3
372	3	1	1	4	5	5	5	3	4	4	5	1	1	4	5	3	5	5	5	4	2	2	2	2	1	3	1	1	3	4	3	3
373	5	2	2	4	5	5	5	5	3	3	4	4	1	1	5	4	5	4	5	3	1	4	1	3	5	5	4	2	3	3	4	5
374	4	1	1	5	5	5	5	3	4	5	5	4	4	4	3	1	3	3	5	3	2	5	3	3	3	4	4	3	3	3	4	3
375	5	1	2	3	5	3	2	4	3	2	5	4	2	2	1	3	4	3	4	2	1	4	2	2	5	3	4	1	3	1	3	1
376	1	2	2	5	5	4	5	3	5	3	4	4	2	5	1	1	4	2	3	2	2	2	2	1	1	4	4	2	3	4	2	1
377	5	3	2	3	2	4	3	3	4	3	4	4	2	2	2	2	4	2	1	3	2	3	4	2	3	1	4	1	3	3	3	2
378	2	3	2	2	1	1	1	2	4	3	3	4	1	3	1	1	1	2	2	1	2	4	3	1	4	2	2	2	3	2	2	5
379	4	3	1	3	3	3	4	2	3	1	4	4	2	1	4	3	3	2	3	1	1	3	2	1	2	1	1	1	3	3	5	5
380	2	1	1	2	3	3	1	2	3	2	3	3	1	2	1	1	1	1	1	2	1	1	2	1	1	1	1	1	3	1	1	1
381	2	3	1	1	2	1	2	1	4	2	4	2	1	1	1	1	1	1	2	2	1	3	1	3	2	1	1	1	3	2	2	2
382	5	1	2	3	3	4	4	2	2	2	3	1	1	1	6	1	2	1	5	5	2	4	2	1	3	2	2	1	3	4	3	1
383	1	1	1	2	2	5	3	4	3	2	4	5	2	1	4	3	6	5	4	2	2	3	1	3	2	2	2	2	3	3	2	3
384	3	1	1	5	5	5	5	5	4	5	5	5	5	2	3	3	6	6	5	1	3	3	2	2	3	4	5	2	3	5	5	5
385	3	1	1	2	2	2	4	2	2	1	4	4	1	2	2	2	5	1	2	2	4	4	3	2	5	4	5	3	3	2	4	3
386	1	2	2	4	5	5	3	2	4	3	5	4	2	2	3	4	2	3	6	3	2	4	3	2	4	3	5	2	3	4	3	4
387	3	3	2	3	3	5	3	4	2	1	2	2	1	1	2	2	1	3	1	1	2	1	2	4	4	2	2	1	3	3	4	4
388	2	3	1	3	3	4	5	3	1	3	4	5	1	2	2	4	5	2	2	4	4	4	3	3	2	4	4	1	3	3	3	2
389	3	1	2	2	2	2	2	2	3	2	2	3	1	3	1	1	4	4	4	1	1	2	1	1	4	1	2	1	3	4	4	5
390	4	3	1	4	2	2	3	3	4	3	5	5	4	3	4	2	5	4	3	2	3	3	2	3	4	3	5	3	3	3	4	2
