# Supplementary material for: The power of perception: how perceived language policy shapes intergenerational cultural transmission intent
Source: Front Psychol. 2026 Mar 12;17:1768026. doi: 10.3389/fpsyg.2026.1768026 (PMC13017853; doi:10.3389/fpsyg.2026.1768026)
Supplement: Supplementary file 2 [file Data_Sheet_2.zip › analysis_code.py.txt]

import pandas as pd
import numpy as np
import scipy.stats as stats
import statsmodels.api as sm
from statsmodels.stats.outliers_influence import variance_inflation_factor
from statsmodels.stats.multicomp import pairwise_tukeyhsd

# ==============================================================================
# 1. Data Loading & Preprocessing
# ==============================================================================
# Ensure the file 'Data_Anonymized.xlsx' is in the same directory
file_path = 'Data_Anonymized.xlsx'
df = pd.read_excel(file_path)

print(f"Data loaded successfully. Total samples: {len(df)}")

# Define constructs mapping based on the questionnaire
constructs = {
    'ATT': ['ATT1', 'ATT2', 'ATT3', 'ATT4', 'ATT5'],
    'V':   ['V1', 'V2', 'V3', 'V4', 'V5', 'V6'],
    'P':   ['P1', 'P2', 'P3', 'P4', 'P5'],
    'CE':  ['CE1', 'CE2', 'CE3', 'CE4', 'CE5'],
    'DV':  ['DV1', 'DV2', 'DV3', 'DV4'],
    'INT': ['INT1', 'INT2', 'INT3']
}

# Calculate mean scores for each construct
for name, items in constructs.items():
    df[name] = df[items].mean(axis=1)

print("\n[Step 1] Construct Means Calculated (Head 5):")
print(df[['INT', 'ATT', 'P', 'CE', 'V', 'DV']].head())

# ==============================================================================
# 2. Reliability Analysis (Cronbach's Alpha) - Matches Table 2
# ==============================================================================
def cronbach_alpha(df, items):
    item_scores = df[items]
    item_vars = item_scores.var(axis=0, ddof=1)
    total_score_var = item_scores.sum(axis=1).var(ddof=1)
    k = len(items)
    return (k / (k - 1)) * (1 - (item_vars.sum() / total_score_var))

print("\n" + "="*50)
print("[Step 2] Reliability Analysis (Cronbach's Alpha)")
print("="*50)
for name, items in constructs.items():
    alpha = cronbach_alpha(df, items)
    print(f"{name}: {alpha:.3f}")

# ==============================================================================
# 3. Descriptive Statistics & Normality Tests - Matches Table 3 & Table B1
# ==============================================================================
print("\n" + "="*50)
print("[Step 3] Descriptives & Normality (Shapiro-Wilk)")
print("="*50)

stats_results = []
for name in constructs.keys():
    data = df[name]
    mean = np.mean(data)
    std = np.std(data, ddof=1)
    skew = stats.skew(data)
    kurt = stats.kurtosis(data)
    w, p = stats.shapiro(data)
    
    stats_results.append({
        'Construct': name,
        'Mean': mean,
        'SD': std,
        'Skewness': skew,
        'Kurtosis': kurt,
        'Shapiro-W': w,
        'Shapiro-p': p
    })

results_df = pd.DataFrame(stats_results)
print(results_df.round(3))

# ==============================================================================
# 4. Group Difference Analysis (ANOVA) - Matches Table 4
# ==============================================================================
print("\n" + "="*50)
print("[Step 4] One-way ANOVA Tests")
print("="*50)

# Test 1: Age -> DV
groups_age = [df[df['Age'] == i]['DV'] for i in sorted(df['Age'].unique())]
f_val, p_val = stats.f_oneway(*groups_age)
print(f"Test 1 (Age -> DV): F={f_val:.2f}, p={p_val:.3f}")

# Test 2: Proficiency -> ATT
groups_prof = [df[df['Proficiency'] == i]['ATT'] for i in sorted(df['Proficiency'].unique())]
f_val, p_val = stats.f_oneway(*groups_prof)
print(f"Test 2 (Proficiency -> ATT): F={f_val:.2f}, p={p_val:.3f}")
# If significant, run Post-hoc Tukey test
if p_val < 0.05:
    tukey = pairwise_tukeyhsd(df['ATT'], df['Proficiency'])
    print("  -> Post-hoc (Tukey HSD) significant.")

# Test 3: Family_Lang -> INT
groups_fam = [df[df['Family_Lang'] == i]['INT'] for i in sorted(df['Family_Lang'].unique())]
f_val, p_val = stats.f_oneway(*groups_fam)
print(f"Test 3 (Family_Lang -> INT): F={f_val:.2f}, p={p_val:.3f}")

# ==============================================================================
# 5. Correlation Matrix - Matches Figure 3
# ==============================================================================
print("\n" + "="*50)
print("[Step 5] Pearson Correlation Matrix")
print("="*50)
corr_matrix = df[list(constructs.keys())].corr()
print(corr_matrix.round(3))

# ==============================================================================
# 6. Multiple Linear Regression - Matches Table 5 & Table 6
# ==============================================================================
print("\n" + "="*50)
print("[Step 6] Multiple Linear Regression Analysis")
print("="*50)

# Define Independent Variables (IVs) and Dependent Variable (DV)
# IVs: P, DV, ATT, CE, V + Controls (Age, Proficiency, Family_Lang)
X_columns = ['P', 'DV', 'ATT', 'CE', 'V', 'Age', 'Proficiency', 'Family_Lang']
Y_column = 'INT'

X = df[X_columns]
y = df[Y_column]

# Standardize variables (Z-score) to obtain Standardized Beta Coefficients
X_std = (X - X.mean()) / X.std()
y_std = (y - y.mean()) / y.std()

# Add constant (intercept)
X_std = sm.add_constant(X_std) 

# Fit OLS Model
model = sm.OLS(y_std, X_std).fit()

# Print Regression Summary
print(model.summary())

# Check VIF (Multicollinearity)
print("\n--- VIF (Variance Inflation Factor) ---")
vif_data = pd.DataFrame()
vif_data["feature"] = X_columns
vif_data["VIF"] = [variance_inflation_factor(X_std.values, i+1) for i in range(len(X_columns))]
print(vif_data.round(2))
